# Supplementary material for: Impact of Different [Tc(N)PNP]-Scaffolds on the Biological Properties of the Small cRGDfK Peptide: Synthesis, In Vitro and In Vivo Evaluations
Source: Molecules. 2022 Apr 14;27(8):2548. doi: 10.3390/molecules27082548 (PMC9029856; doi:10.3390/molecules27082548)
Supplement: Supplementary file 1 [file molecules-27-02548-s001.zip]

Archive with 1 entries (1 files):
- molecules-1667908-supplementary.pdf
